# Supplementary material for: Translational Read-Through Drugs (TRIDs) Are Able to Restore Protein Expression and Ciliogenesis in Fibroblasts of Patients with Retinitis Pigmentosa Caused by a Premature Termination Codon in FAM161A
Source: Int J Mol Sci. 2022 Mar 24;23(7):3541. doi: 10.3390/ijms23073541 (PMC8998412; doi:10.3390/ijms23073541)
Supplement: Supplementary file 1 [file ijms-23-03541-s001.zip]

Archive with 1 entries (1 files):
- Supplementary Materials 170322.pdf
